# Supplementary material for: The Clonal Trajectory of Liver and Lung Metastases in Pancreatic Ductal Adenocarcinoma
Source: Cancer Rep (Hoboken). 2025 May 9;8(5):e70228. doi: 10.1002/cnr2.70228 (PMC12063064; doi:10.1002/cnr2.70228)
Supplement: Supplementary file 1 — Data S1 The complete dataset. [file CNR2-8-e70228-s003.xlsx]

## Sheet: Pancreas_extra_features_waves (
nu	Age ar DG	Sex	Location	Mest on Dg	Treatment	Status	Dis Spec	from DG to Met (months)	from DG to last FU (months)	Lung/Liver	mets_lst (mm)	lpr	epsilon	mets_mean	mets_std	largest_met (mm)	mets_count	waves_count	singles
1	87	F	B	y	chemo	0	y		15	lung	[3.0, 3.0, 3.0, 4.0, 4.0, 4.0, 4.0, 4.0, 4.0, 4.0, 5.0, 5.0, 5.0, 5.0, 5.0, 5.0, 5.0, 5.0, 5.0, 5.0, 7.0, 8.0, 9.0, 9.5, 9.5, 11.0, 11.0, 11.0, 11.0]	1	1	6	2.64901	11	29	6	2
										liver			3
2	49	M	H	y	chemo	0	y		7	lung	[5.5, 6.3, 6.7, 6.7, 6.7, 8.0, 19.0, 25.0, 27.0]	0.111111	1	12.3222	8.28034	27	9	6	5
										liver	[13.0, 15.0, 17.0, 18.0, 19.0, 19.0, 19.0, 20.0, 21.0, 21.0, 22.0, 23.0, 23.0, 24.0, 24.0, 24.0, 25.0, 26.0, 35.0, 37.0, 39.0, 44.0, 45.0, 45.0, 46.0, 58.0, 62.0, 75.0]	0.714286	3	30.6786	15.3996	75	28	11	7
3	72	F	H	n	Whipple	0	y	4	7	lung	[5.7, 6.5, 6.5, 6.8, 7.0, 7.0, 7.0, 7.0, 7.0, 7.0, 7.4, 7.5, 7.8, 7.8]	1	1	7	0.52915	7.8	14	2	1
										liver	[4.0, 4.0, 4.0, 4.0, 4.0, 4.0, 4.0, 5.0, 5.0, 5.0, 5.0, 6.0, 6.0, 6.0, 6.0, 6.0, 6.0, 6.0, 7.0, 7.0, 7.0, 7.0, 7.0, 7.0, 7.0, 7.0, 7.0, 7.0, 8.0, 8.0, 8.0, 8.0, 8.0, 8.0, 8.0, 8.0, 8.0, 8.0, 9.0, 9.0, 9.0, 9.0, 9.0, 10.0, 10.0, 10.0, 10.0, 10.0, 11.0, 11.0, 11.0, 11.0, 11.0, 11.0, 11.0, 13.0, 14.0, 14.0, 14.0, 14.0, 16.0, 17.0, 17.0, 18.0, 18.0, 19.0, 20.0, 21.0, 25.0, 27.0, 35.0]	0.943662	3	10.0563	5.7919	35	71	9	3
4	60	F	B	y	chemo	1			5	lung	[5.5, 6.0, 6.0, 7.0, 7.0, 7.0, 7.0, 7.5, 8.0, 8.0, 8.8, 17.0, 17.0]	0.846154	1	8.6	3.68427	17	13	4	0
										liver			3
5	70	F	H	y	chemo	0	y		3	lung	[7.0, 7.0, 7.5, 7.6, 8.0, 8.0, 8.0, 8.0, 8.5, 9.0, 9.0, 9.0, 9.0, 9.0, 9.0, 9.0, 10.0, 10.0, 10.0, 10.0, 10.0, 10.0, 10.0, 11.0, 11.0, 11.0, 11.0, 12.0, 12.0, 12.0, 13.0, 13.0, 13.0, 13.0, 13.0, 14.0, 14.0, 15.0, 15.0, 17.0, 18.0, 19.0, 19.0, 20.0, 20.0, 20.0, 21.0, 22.0, 23.0, 23.0, 23.0, 24.0, 25.0, 26.0, 27.0, 27.0]	1	1	13.9214	5.88447	27	56	10	0
										liver			3
6	79	F	H	y	chemo	0	y		10	lung	[7.0, 7.0, 8.0, 9.0, 9.0, 9.0]	1	1	8.16667	0.897527	9	6	2	0
										liver			3
7	33	M	H	y	chemo	0	y		27	lung	[5.0, 5.0, 5.0, 6.0, 8.0, 9.0, 10.0, 10.0, 10.0, 10.0, 10.0, 11.0, 11.0, 15.0, 15.0, 15.0, 15.0, 15.0, 16.0, 17.0, 20.0, 20.0, 20.0, 20.0, 20.0, 20.0, 20.0, 22.0, 25.0, 25.0, 25.0]	0.870968	1	14.6774	6.08747	25	31	8	1
										liver			3
8	74	M	H	y	chemo	0	y		20	lung	[5.0, 5.0, 5.0, 5.0, 5.0, 5.0, 5.0, 5.0, 5.0, 5.0, 5.0, 5.0, 5.0, 5.0, 5.0, 5.0, 5.0, 5.0, 5.0, 5.0, 5.0, 5.0, 5.0, 6.0, 7.0, 7.0, 7.0, 7.0, 7.0, 7.0, 12.0, 12.0, 12.0, 12.0, 12.0, 12.0, 12.0, 12.0, 12.0, 12.0, 12.0, 14.0, 15.0]	1	1	7.53488	3.30151	15	43	4	0
										liver			3
9	73	M	T	y	distal P	0	y		6	lung	[3.0, 3.0, 4.0, 4.0, 5.0, 5.0, 5.0, 5.0, 5.5, 6.0, 6.5, 7.0, 9.0, 9.5]	1	1	5.53571	1.88475	9.5	14	5	0
										liver	[13.0, 14.0]	1	3	13.5	0.5	14	2	1	0
10	74	M	T	y	chemo	0	y		10	lung	[3.0, 3.0, 3.0, 3.0, 4.0, 4.0, 4.0, 4.0, 4.0, 5.0, 5.0, 5.0, 5.0, 6.0, 6.0, 7.0, 7.8, 9.0, 10.0]	1	1	5.14737	1.99245	10	19	6	2
										liver			3
11	72	M	T	n	distal p	0	y	34	50	lung	[4.0, 4.0, 4.0, 4.0, 4.0, 4.0, 4.0, 4.0, 4.0, 5.0]	1	1	4.1	0.3	5	10	1	0
										liver			3
12	73	F	T	y	chemo	0	y		8	lung	[3.0, 4.0, 4.0, 5.0, 5.0, 5.0, 5.0, 9.0, 10.0, 10.0, 10.0, 10.0]	1	1	6.66667	2.71825	10	12	4	1
										liver	[24.0, 26.0]	1	3	25	4.98888	24	2	2	0
13	76	M	H	y	support	0	y		4	lung	[4.0, 4.0, 4.0, 4.0, 4.0, 4.0, 4.0, 4.0, 5.0, 5.0, 5.0, 5.0]	1	1	4.33333	0.471405	5	12	1	0
										liver			3
14	85	F	H	y	chemo	0	y		7	lung	[3.0, 3.0, 4.0, 4.0, 4.0, 4.0, 5.0, 8.0, 8.0, 8.0, 8.0, 8.0, 8.0, 8.0, 8.0, 8.0, 8.0, 8.0, 8.0, 8.0, 8.0, 8.0, 8.0, 8.0, 8.0, 8.0, 10.0, 12.0, 12.5, 13.0, 13.0, 13.0, 13.0, 13.0, 15.0, 16.0, 16.0, 18.0, 18.0, 18.0, 18.0, 18.0, 18.0, 20.0, 20.0]	0.911111	1	10.5222	4.86935	20	45	7	1
										liver	[14.0, 46.0, 57.0, 59.0]	0.5	3	40.25	23.7947	70	4	4	4
15	82	M	B	y	chemo	0	y		8	lung	[3.0, 3.0, 3.0, 3.0, 4.0, 4.0, 4.0, 4.0, 4.0, 4.0, 4.0, 4.0, 4.0, 5.0, 5.0, 5.0, 5.0, 5.0, 5.0, 6.0, 6.0, 6.0, 6.0, 6.0, 6.0]	1	1	4.56	1.02294	6	25	2	0
										liver			3
16	74	M	H	y	support	1			2	lung	[4.0, 4.0, 5.0, 5.0, 5.0, 6.0, 6.5, 7.0, 7.0, 7.0, 7.0, 7.0]	1	1	5.875	1.15695	7	12	2	0
										liver	[4.0, 4.0, 6.0, 7.0, 7.0, 7.0, 8.0, 8.0, 8.0, 8.0, 8.0, 8.0, 8.0, 8.0, 8.0, 8.0, 8.0, 8.0, 9.0, 9.0, 9.0, 9.0, 9.0, 9.0, 9.0, 9.0, 10.0, 10.0, 10.0, 10.0, 10.0, 10.0, 10.0, 10.0, 10.0, 10.0, 10.0, 11.0, 11.0, 11.0, 11.0, 11.0, 11.0, 12.0, 12.0, 12.0, 13.0, 13.0, 13.0, 13.0, 13.0, 13.0, 13.0, 14.0, 15.0, 15.0, 15.0, 16.0, 16.0, 17.0, 17.0, 17.0, 17.0, 17.0, 18.0, 20.0, 23.0, 24.0, 27.0, 80.0]	0.971429	3	12.4857	9.21605	80	70	8	3
17	72	F	H	y	Whipple	0	y		13	lung	[3.0, 4.0, 4.0, 4.0, 4.0, 4.0, 4.0, 4.0, 4.0, 5.0, 5.0, 5.0, 5.0, 5.0, 5.0, 5.0, 5.0, 5.0, 5.0, 5.0, 5.0, 5.0, 6.0, 6.0, 7.0, 7.0, 7.0, 7.0, 7.0, 7.0, 7.0, 8.0, 8.0, 8.0, 8.0, 8.0, 8.0, 8.0, 8.0, 8.0, 8.0, 8.0, 8.0, 9.0, 9.0, 9.0, 9.0, 9.0, 9.0, 9.0, 10.0, 10.0, 10.0, 11.0, 11.0, 11.0, 11.0, 12.0, 12.0, 12.0, 12.0, 12.0, 12.0, 12.0, 12.0, 12.0, 12.0, 13.0]	0.970588	1	7.75	2.76733	13	68	8	0
										liver			3				0
18	80	F	H	y	support	0	y		1	lung	[3.0, 3.0, 3.0, 3.0, 3.0, 4.0, 4.0, 4.0, 4.0, 4.0, 4.0, 4.0, 4.0, 4.0, 4.0, 4.0, 4.0, 4.0, 4.0, 4.0, 4.0, 4.0, 4.0, 4.0, 6.5, 7.0, 7.0, 7.0, 7.0, 7.0, 7.0, 7.0, 7.0, 7.0, 7.0, 7.0, 12.0, 13.0, 14.0, 14.0]	1	1	5.6875	2.92123	14	40	4	0
										liver			3
19	66	M	B	y	support	0	y		2	lung	[3.0, 3.0, 3.0, 4.0, 4.0, 4.0, 4.0, 4.0, 4.0, 4.0, 4.0, 4.0, 4.0, 4.0, 4.0, 5.0, 5.0, 5.0, 5.0, 5.0, 5.0, 6.0, 6.0, 6.0, 7.0, 7.0, 8.0, 11.0, 11.0, 11.0, 11.0, 12.0, 13.0, 13.0, 13.0, 15.0, 15.0, 15.0, 15.0, 16.0, 17.0, 18.0, 18.0, 20.0, 20.0, 20.0, 20.0, 20.0, 24.0, 24.0, 24.0, 26.0, 27.0, 30.0, 32.0, 33.0, 35.0, 35.0, 45.0, 45.0]	0.966667	1	13.85	10.8041	45	60	19	7
										liver			3
20	69	F	H	y	chemo	0	y		16	lung	[3.0, 3.0, 3.0, 3.0, 3.0, 3.0, 3.0, 3.0, 3.0, 4.0, 4.0, 4.5, 4.5, 4.5]	1	1	3.46429	0.639874	4.5	14	2	0
										liver	[23.0,24.0]	1	3	23.5	1	24	2	1	0
21	68	F	B	y	chemo	0	y		3	lung	[4.0, 4.0, 4.0, 4.0, 4.0, 4.0, 4.0, 4.0, 4.0, 4.0, 4.0, 5.0, 5.0, 5.0, 5.0, 5.0, 5.0, 5.0, 5.0, 5.0, 5.0, 5.0, 5.0, 5.0, 5.0, 5.0, 5.0, 5.0, 5.0, 5.0, 5.0, 5.0, 5.0, 5.0, 5.0, 5.0, 5.0, 5.0, 5.0, 5.0, 5.0, 5.0, 5.0, 7.0, 7.0, 7.0, 7.0, 7.0, 7.0, 7.0, 7.0, 7.0, 7.0, 7.0, 7.0, 7.0, 7.0, 7.0, 7.0, 7.0, 7.0, 7.0, 7.0, 7.0, 7.0, 7.0, 7.0, 7.0, 7.0, 10.0, 10.0, 10.0, 10.0, 10.0, 10.0, 10.0, 10.0]	1	1	6.05195	1.72752	10	77	3	0
										liver	[5.0, 5.0, 6.0, 6.0, 8.0, 8.0, 9.0, 10.0, 10.0, 10.0, 11.0, 12.0, 13.0, 13.0, 14.0, 14.0, 15.0, 15.0, 15.0, 16.0, 16.0, 16.0, 16.0, 16.0, 17.0, 18.0, 18.0, 19.0, 19.0, 20.0, 20.0, 20.0, 21.0, 21.0, 21.0, 21.0, 22.0, 23.0, 24.0, 25.0, 26.0, 26.0, 29.0, 29.0, 30.0, 31.0, 32.0, 33.0, 36.0, 37.0, 38.0, 39.0, 42.0, 45.0, 45.0, 45.0, 46.0, 52.0, 57.0, 63.0]	0.866667	3	23.15	13.4025	63	60	15	4
22	69	M	T	y	support	0	y		1	lung	[4.0, 4.0, 5.0, 10.0, 10.0, 10.0]	1	1	7.16667	2.85287	10	6	2	0
										liver	[10.0, 10.0, 10.0, 12.0]	1	3	10.5	0.866025	12	4	1	0
23	62	M	H	y	chemo	0	y	15	24	lung	[4.0, 4.0, 4.0, 4.0, 7.0, 7.0, 7.0]	1	1	5.28571	1.48461	7	7	2	0
										liver	[8.0, 10.0, 11.0, 11.0, 12.0, 13.0, 13.0, 14.0, 14.0, 14.0, 15.0, 16.0, 16.0, 17.0, 18.0, 19.0, 23.0, 23.0, 24.0, 24.0, 24.0, 25.0, 37.0, 12, 15.0]	0.833333	3	67.3333	239.39	1215	24	7	3
24	61	F	H	y	chemo	0	y		22	lung	[4.0, 4.0, 4.0, 4.0, 4.0, 4.0, 4.0, 5.0, 5.0, 5.0, 5.0, 5.0, 5.0, 5.0, 5.0, 5.0, 5.0, 5.0, 5.0, 5.0, 5.0, 5.0, 5.0, 5.0, 7.0, 8.0, 8.0, 8.0, 8.0, 8.0, 8.0, 8.0, 8.0, 8.0, 8.0, 8.0, 8.0, 8.0, 8.0, 8.0, 8.0, 9.0, 9.0, 10.0, 10.0, 10.0, 10.0, 10.0, 10.0, 10.0, 10.0, 11.0, 13.0]	0.924528	1	6.98113	2.2943	13	53	4	1
										liver	[16.0]	1	3	16	0	16	1	1	1
25	52	M	H	y	chemo	0	y		10	lung	[6.0, 6.0, 6.0, 6.0, 6.0, 7.0, 7.0, 12.0, 12.0, 14.0, 14.0]	1	1	8.72727	3.30539	14	11	2	0
										liver	[17.0, 9.0,9.0, 12.0]	0.5	3	9.5	3.90512	15	4	3	2
26	63	M	T	y	chemo	0	y	6	32	lung	[7.0, 7.0]	1	1	7	0	7	2	1	0
										liver			3
27	62	M	T	n	distal p	0	y	7	17	lung	[5.0, 5.0]	1	1	5	0	5	2	1	0
										liver			3
28	75	F	T	y	support	1			7	lung	[9.0, 9.0, 9.0]	1	1	9	0	9	3	1	0
										liver	[8.0, 10.0, 11.0, 12.0, 13.0, 13.0, 16.0, 18.0, 21.0, 22.0]	1	3	14.4	4.45421	22	10	5	2
29	39	M	T	y	chemo	1			8	lung	[6.0, 6.0, 6.0, 6.0, 6.0]	1	1	6	0	6	5	1	0
										liver	[13.0, 14.0, 15.0]	1	3	14	0.816497	15	3	1	0
30	77	M	T	y	support	0	y		1	lung	[4.0, 5.0, 6.0, 7.0, 8.0, 13.0]	0.333333	1	7.16667	2.91071	13	6	4	2
										liver	[4.0, 6.0, 7.0, 10.0, 10.0, 10.0, 10.0, 11.0, 12.0, 12.0, 13.0, 13.0, 14.0, 14.0, 14.0, 14.0, 14.0, 14.0, 14.0, 14.0, 15.0, 15.0, 15.0, 15.0, 15.0, 15.0, 15.0, 16.0, 16.0, 16.0, 17.0, 17.0, 17.0, 17.0, 17.0, 17.0, 18.0, 19.0, 19.0, 19.0, 19.0, 20.0, 20.0, 20.0, 20.0, 20.0, 20.0, 21.0, 21.0, 21.0, 22.0, 22.0, 22.0, 23.0, 23.0, 23.0, 23.0, 24.0, 24.0, 25.0, 25.0, 26.0, 26.0, 26.0, 27.0, 27.0, 27.0,…	0.925926	3	46.2346	231.007	2111	81	14	6
31	76	M	T	y	chemo	0	y		0	lung
										liver	[13.0, 15.0, 18.0, 22.0, 22.0, 23.0, 24.0, 31.0]	0.5	3	21	5.2915	31	8	4	2
32	61	M	H	y	chemo	0	y		49	lung	[4.0, 4.0, 10.0]	0.333333	1	6	2.82843	10	3	2	1
										liver			3
33	68	F	T	n	distal p	0	y	6	21	lung	[4.0, 4.0, 4.0, 4.0, 5.0, 5.0, 5.0, 5.0, 5.0, 5.0, 5.0, 6.0, 6.0]	1	1	4.84615	0.661717	6	13	1	0
										liver	[9.0, 10.0, 12.0, 21.0, 24.0, 27.0]	0.666667	3	17.1667	7.10438	27	6	2	0
34	65	F	H	y	chemo	0	y		22	lung	[6.0, 6.0, 8.0]	0.333333	1	6.66667	0.942809	8	3	2	1
										liver			3
35	84	M	H	y	xrt	0	y	5	7	lung	[5.0, 6.0]	1	1	5.5	0.5	6	2	1	0
										liver	[7.0, 7.0, 7.0, 7.0, 8.0, 8.0, 8.0, 8.0, 8.0, 8.0, 9.0, 9.0, 9.0, 9.0, 10.0, 10.0, 10.0, 10.0, 10.0, 10.0, 10.0, 10.0, 10.0, 10.0, 10.0, 11.0, 11.0, 11.0, 11.0, 11.0, 11.0, 11.0, 11.0, 11.0, 12.0, 12.0, 12.0, 12.0, 12.0, 12.0, 12.0, 12.0, 13.0, 13.0, 13.0, 13.0, 13.0, 13.0, 13.0, 13.0, 14.0, 14.0, 14.0, 14.0, 14.0, 14.0, 14.0, 14.0, 14.0, 14.0, 14.0, 14.0, 14.0, 14.0, 15.0, 15.0, 15.0, 15.0, 15.0…	0.984962	3	15.8045	6.03307	38	133	9	1
36	59	F	B	y	support	0	y	2	10	lung	[4.0, 4.0, 4.0, 4.0, 5.0, 9.0]	0.666667	1	5	1.82574	9	6	2	1
										liver			3				0
37	67	F	H	n	Whipple	0	y	28	30	lung	[4.0, 4.0, 4.0]	1	1	4	0	4	3	1	0
										liver			3
38	63	M	T	y	chemo	0	y		44	lung	[5.0]	1	1	5	0	5	1	1	1
										liver	[9.0, 11.0, 12.0, 16.0, 17.0, 18.0, 19.0, 21.0, 25.0, 30.0, 35.0, 45.0, 76.0]	0.0769231	3	25.6923	17.5121	76	13	9	7
39	67	M	H	y	chemo	0	y		6	lung	[4.0, 4.0, 4.0, 4.0, 5.0, 5.0, 5.0, 5.0, 5.0, 5.0, 6.0, 6.0, 6.0, 6.0, 7.0, 7.0, 7.0, 7.0, 7.0, 7.0, 10.0, 11.0, 11.0]	1	1	6.26087	2.00472	11	23	3	0
										liver			3
40	72	F	B	y	chemo	0	y		6	lung	[4.0, 4.0, 7.0, 8.0, 8.0, 8.0, 8.0, 9.0, 9.0, 9.0, 10.0, 10.0, 13.0]	0.846154	1	8.23077	2.29226	13	13	5	1
										liver	[9.0, 10.0, 11.0, 12.0, 13.0, 13.0, 14.0, 15.0, 17.0, 17.0, 17.0, 17.0, 17.0, 19.0, 25.0, 25.0, 26.0, 27.0]	1	3	16.8889	5.43537	27	18	5	1
41	50	M	H	n	Whipple	1		5	10	lung			1
										liver	[8.0, 18.0, 20.0, 21.0, 22.0, 24.0, 26.0, 26.0, 28.0, 28.0, 28.0, 29.0]	0.833333	3	23.1667	5.72761	29	12	3	1
42	76	M	H	n	Whipple	0	y	11	12	lung			1
										liver	[9.0, 12.0, 14.0, 15.0, 15.0, 17.0, 19.0, 20.0, 20.0, 21.0, 25.0, 25.0, 31.0]	0.846154	3	18.6923	5.7564	31	13	5	1
43	61	M	H	n	chemo	0	y	11	14	lung
										liver	[8.0, 13.0, 14.0, 14.0]	0.75	3	12.25	2.48747	14	4	2	1
44	78	M	H	y	support	0	y		1	lung			1
										liver	[5.0, 5.0, 9.0, 10.0, 10.0, 10.0, 10.0, 11.0, 12.0, 12.0, 14.0, 16.0, 17.0, 19.0, 20.0, 23.0, 30.0, 33.0]	0.888889	3	14.7778	7.56127	33	18	7	3
45	77	M	H	y	chemo	0	y		11	lung			1
										liver	[10.0, 10.0, 18.0, 21.0]	1	3	14.75	4.86698	21	4	2	0
46	68	M	T	n	distal p	1		15	18	lung	[5.0, 5.0, 5.0, 6.0, 6.0]	1	1	5.4	0.489898	6	5	1	0
										liver	[26.0, 28.0]	1	3	27	1	28	2	1	0
47	61	M	H	y	chemo	0	y		10	lung			1
										liver	[2.0, 7.0, 8.0, 8.0, 8.0, 8.0, 8.0, 9.0, 9.0, 9.0, 9.0, 9.0, 10.0, 10.0, 10.0, 10.0, 10.0, 11.0, 11.0, 11.0, 11.0, 11.0, 12.0, 12.0, 12.0, 12.0, 13.0, 13.0, 13.0, 13.0, 13.0, 13.0, 14.0, 16.0, 17.0, 17.0, 17.0, 19.0, 19.0, 21.0]	0.9	3	11.625	3.70599	21	40	5	1
48	71	F	H	n	Whipple	0	y	4	7	lung	[5.0, 5.0, 5.0, 6.0, 6.0, 6.0, 6.0, 7.0, 7.0, 7.0, 7.0, 7.0, 7.0]	1	1	6.23077	0.799408	7	13	2	0
										liver	[5.0, 5.0, 6.0, 6.0, 20.0, 20.0]	1	3	10.3333	6.84755	20	6	2	0
49	81	F	H	n	chemo	0	y	4	5	lung			1
										liver	[13.0, 16.0, 19.0, 30.0]	0	3	19.5	6.42262	30	4	2	1
50	65	F	H	y	chemo	0	y		8	lung			1
										liver	[51.0]	1	3	51	0	34	1	4	3
51	84	M	H	y	support	0	y		1	lung			1
										liver	[5.0, 5.0, 7.0, 9.0, 9.0, 9.0, 10.0, 10.0, 10.0, 10.0, 10.0, 11.0, 11.0, 11.0, 11.0, 11.0, 11.0, 11.0, 12.0, 12.0, 12.0, 12.0, 12.0, 12.0, 13.0, 13.0, 13.0, 14.0, 14.0, 14.0, 14.0, 14.0, 14.0, 14.0, 14.0, 14.0, 15.0, 15.0, 15.0, 15.0, 15.0, 16.0, 17.0, 17.0, 18.0, 19.0, 20.0, 21.0, 21.0, 21.0, 23.0, 23.0, 24.0, 24.0, 27.0, 27.0, 27.0, 28.0, 32.0, 33.0, 34.0, 35.0, 35.0, 37.0, 40.0]	1	3	16.9538	8.20587	40	65	8	1
52	84	M	H	y	support	0	y		2	lung	[4.0, 4.0, 4.0, 5.0, 5.0, 5.0, 5.0, 5.0, 5.0, 6.0, 6.0, 6.0, 6.0, 6.0, 6.0, 6.0, 7.0, 7.0, 7.0, 7.0, 7.0, 7.0, 7.0, 7.0, 8.0, 8.0, 8.0, 8.0, 8.0, 8.0, 8.0, 8.0, 8.0, 8.0, 8.0, 8.0, 8.0, 9.0, 11.0, 11.0, 12.0, 12.0, 12.0, 13.0, 17.0]	0.911111	1	7.57778	2.59477	17	45	7	1
										liver			3
53	74	F	B	y	chemo	0	y		10	lung			1
										liver	[6.0, 11.0, 12.0]	0.333333	3	9.66667	2.62467	12	3	2	1
54	61	M	H	y	chemo	0	y		6	lung	[6.0, 7.0]	1	1	6.5	0.5	7	2	1	0
										liver	[4.0, 6.0, 6.0, 6.0, 6.0, 6.0, 7.0, 7.0, 7.0, 7.0, 8.0, 8.0, 8.0, 8.0, 8.0, 8.0, 8.0, 8.0, 8.0, 8.0, 9.0, 9.0, 9.0, 9.0, 9.0, 9.0, 9.0, 9.0, 9.0, 10.0, 10.0, 10.0, 10.0, 10.0, 10.0, 10.0, 10.0, 10.0, 10.0, 11.0, 11.0, 11.0, 11.0, 11.0, 11.0, 11.0, 11.0, 11.0, 12.0, 12.0, 12.0, 12.0, 12.0, 12.0, 12.0, 12.0, 12.0, 12.0, 12.0, 13.0, 13.0, 13.0, 13.0, 13.0, 13.0, 13.0, 13.0, 13.0, 13.0, 13.0, 13.0, 1…	0.984375	3	14.1875	7.00084	63	128	10	1
55	72	F	H	n	chemo	0	y	4	4	lung			1
										liver	[4.0, 5.0, 6.0, 6.0, 6.0, 7.0, 8.0, 8.0, 8.0, 8.0, 8.0, 9.0, 9.0, 9.0, 9.0, 9.0, 9.0, 9.0, 9.0, 9.0, 10.0, 10.0, 10.0, 10.0, 10.0, 10.0, 10.0, 10.0, 11.0, 11.0, 11.0, 11.0, 11.0, 11.0, 11.0, 11.0, 11.0, 11.0, 11.0, 11.0, 11.0, 12.0, 12.0, 12.0, 12.0, 12.0, 12.0, 12.0, 12.0, 12.0, 12.0, 13.0, 13.0, 13.0, 13.0, 14.0, 14.0, 14.0, 15.0, 15.0, 15.0, 15.0, 16.0, 17.0, 17.0, 18.0, 19.0, 19.0, 20.0, 20.0…	1	3	13.6	5.77866	30	85	6	0
56	70	F	H	n	chemo	0	y	43	52	lung			1
										liver	[23.0, 26.0]	1	3	25.5	3.5	29	2	2	2
57	39	M	H	y	chemo	0	y		10	lung			1
										liver	[5.0, 6.0, 6.0, 6.0, 6.0, 6.0, 7.0, 7.0, 7.0, 7.0, 7.0, 7.0, 7.0, 7.0, 7.0, 7.0, 7.0, 7.0, 7.0, 7.0, 7.0, 7.0, 7.0, 8.0, 8.0, 8.0, 8.0, 8.0, 8.0, 8.0, 8.0, 9.0, 9.0, 9.0, 9.0, 9.0, 9.0, 9.0, 9.0, 9.0, 9.0, 9.0, 9.0, 10.0, 10.0, 10.0, 10.0, 10.0, 10.0, 10.0, 11.0, 11.0, 11.0, 11.0, 11.0, 11.0, 12.0, 12.0, 12.0, 12.0, 12.0, 12.0, 12.0, 12.0, 12.0, 12.0, 12.0, 12.0, 13.0, 13.0, 13.0, 13.0, 13.0, 13.…	1	3	11.2105	4.55584	27	95	5	0
58	73	M	H	y	chemo	0	y		3	lung			1
										liver	[4.0, 4.0, 4.0, 4.0, 4.0, 4.0, 4.0, 4.0, 4.0, 4.0, 4.0, 4.0, 4.0, 4.0, 4.0, 4.0, 4.0, 4.0, 4.0, 4.0, 4.0, 4.0, 4.0, 4.0, 4.0, 4.0, 4.0, 4.0, 4.0, 4.0, 4.0, 4.0, 4.0, 4.0, 12.0, 12.0, 34.0]	0.945946	3	5.24324	5.12232	34	37	3	1
59	60	F	H	y	chemo	0	y		5	lung			1
										liver	[10.0, 11.0, 12.0, 16.0, 16.0, 17.0, 17.0, 19.0]	1	3	14.75	3.07205	19	8	2	0
60	71	F	B	y	support	0	y		3	lung			1
										liver	[12.0, 12.0, 40.0]	0.667	3	18.6667	15.1731	40	3	2	1
61	60	F	H	y	chemo	0	y		4	lung			1
										liver	[8.0, 9.0, 12.0, 13.0, 14.0, 14.0, 14.0, 17.0, 17.0, 20.0, 29.0, 32.0]	1	3	16.5833	7.00545	32	12	6	3
62	64	F	H	n	whipple	0	y	4	7	lung			1
										liver	[10.0, 10.0, 10.0, 10.0, 10.0, 10.0, 10.0, 10.0, 10.0, 10.0, 11.0, 13.0, 13.0, 13.0, 13.0, 15.0, 16.0, 16.0, 17.0]	1	3	11.9474	2.41647	17	19	2	0
63	57	F	H	y	chemo	0	y		11	lung			1
										liver	[5.0, 7.0, 14.0, 14.0, 21.0, 21.0]	1	3	13.6667	6.1554	21	6	3	0
64	59	F	T	y	support	0	y		1	lung			1
										liver	[4.0, 4.0, 4.0, 5.0, 5.0, 5.0, 5.0, 5.0, 5.0, 5.0, 6.0, 6.0, 6.0, 6.0, 6.0, 6.0, 6.0, 6.0, 6.0, 6.0, 6.0, 6.0, 7.0, 7.0, 7.0, 7.0, 7.0, 7.0, 7.0, 7.0, 7.0, 7.0, 7.0, 7.0, 8.0, 8.0, 8.0, 8.0, 8.0, 8.0, 8.0, 8.0, 8.0, 8.0, 8.0, 9.0, 9.0, 9.0, 9.0, 9.0, 9.0, 9.0, 9.0, 9.0, 9.0, 9.0, 9.0, 10.0, 10.0, 10.0, 10.0, 10.0, 10.0, 10.0, 10.0, 10.0, 10.0, 10.0, 10.0, 10.0, 10.0, 10.0, 10.0, 10.0, 10.0, 11.0,…	1	3	11.34	4.66452	26	150	5	0
65	61	M	H	n	Whipple	0	y	6	22	lung			1
										liver	[10.0, 17.0, 15.0, 12.0, 10.0, 33.0, 12.0]	0.86	3	24.5	5.5	30	7	2	2
66	61	M	H	y	chemo	0	y		24	lung			1
										liver	[14.0, 17.0, 18.0, 22.0, 24.0, 25.0, 25.0, 41.0, 44.0]	0.777778	3	25.5556	9.76514	44	9	5	3
67	64	F	H	y	chemo	0	y		9	lung			1
										liver	[10.0, 11.0, 12.0, 14.0, 15.0, 16.0, 17.0, 17.0, 22.0]	0.777778	3	14.8889	3.47833	22	9	3	1
68	63	M	T	y	chemo	0	y		1	lung			1
										liver	[7.0, 12.0, 13.0, 15.0, 15.0, 21.0]	0.333333	3	13.8333	4.17998	21	6	3	2
69	65	F	H	y	chemo	1			0	lung			1
										liver	[19.0, 19.0, 20.0, 30.0, 31.0]	1	3	18	6	24	5	2	0
70	65	F	H	y	chemo	1			3	lung			1
										liver	[39.0]	1	3	24	15	39	1	2	0
71	56	M	H	y	chemo	0	y		12	lung			1
										liver	[5.0, 5.0, 5.0, 5.0, 5.0, 5.0, 5.0, 5.0, 5.0, 5.0, 5.0, 5.0, 5.0, 5.0, 5.0, 5.0, 5.0, 8.0, 8.0, 8.0, 8.0, 8.0, 8.0, 8.0, 8.0, 8.0, 8.0, 8.0, 9.0, 9.0, 9.0, 9.0, 10.0, 10.0, 10.0, 10.0, 10.0, 10.0, 10.0, 10.0, 11.0]	1	3	7.31707	2.08875	11	41	1	0
72	58	M	H	n	whipple	1			41	lung			1
										liver	[9.0, 12.0, 13.0, 14.0, 16.0, 16.0, 17.0, 18.0, 18.0, 18.0, 18.0, 20.0, 21.0, 22.0, 23.0, 25.0, 26.0, 30.0, 30.0, 31.0, 36.0, 38.0]	1	3	21.4091	7.56583	38	22	7	1
73	53	M	T	n	Distal P.	0	y	16	30	lung			1
										liver	[10.0, 10.0, 10.0, 10.0, 10.0, 10.0, 10.0, 10.0, 10.0, 10.0, 10.0, 10.0, 10.0, 10.0, 10.0, 10.0, 10.0, 10.0, 10.0, 10.0, 10.0, 10.0, 10.0, 10.0, 10.0, 10.0, 10.0, 10.0, 10.0, 10.0, 10.0, 10.0, 10.0, 10.0, 10.0, 10.0, 10.0, 10.0, 10.0, 10.0, 10.0, 10.0, 10.0, 10.0, 10.0, 10.0, 10.0, 10.0, 10.0, 10.0, 10.0, 10.0, 10.0, 10.0, 10.0, 10.0, 10.0, 10.0, 10.0, 10.0, 10.0, 10.0, 10.0, 10.0, 10.0, 10.0, 10…	0.986667	3	11.6533	2.74223	25	150	4	1
74	60	F	H	n	Whipple	0	y	3	7	lung			1
										liver	[8.0, 11.0, 12.0, 14.0, 16.0, 17.0, 18.0, 18.0, 21.0, 21.0, 22.0, 24.0, 30.0, 48.0, 50.0]	0.866667	3	22	11.8434	50	15	6	2
75	58	M	B	y	chemo	0	y		39	lung			1
										liver	[7.0, 7.0, 8.0, 8.0, 10.0, 15.0, 17.0]	1	3	10.2857	3.76883	17	7	2	0
76	57	M	H	y	support	0	y		1	lung	[5.0, 6.0, 7.0, 8.0]	1	1	6.5	1.11803	8	4	2	0
										liver	[7.0, 7.0, 7.0, 7.0, 7.0, 7.0, 7.0, 7.0, 7.0, 7.0, 7.0, 7.0, 7.0, 7.0, 7.0, 7.0, 7.0, 7.0, 7.0, 7.0, 7.0, 7.0, 7.0, 7.0, 7.0, 7.0, 7.0, 7.0, 7.0, 7.0, 7.0, 7.0, 7.0, 7.0, 7.0, 7.0, 7.0, 7.0, 7.0, 7.0, 7.0, 7.0, 7.0, 7.0, 7.0, 7.0, 7.0, 7.0, 7.0, 7.0, 7.0, 7.0, 7.0, 7.0, 7.0, 7.0, 7.0, 7.0, 7.0, 7.0, 7.0, 7.0, 7.0, 7.0, 7.0, 7.0, 7.0, 7.0, 7.0, 7.0, 7.0, 7.0, 7.0, 7.0, 7.0, 7.0, 7.0, 7.0, 7.0, 7.0…	1	3	8.57718	3.09401	22	149	4	1
77	61	M	T	y	chemo	1			1	lung			1
										liver	[6.0, 7.0, 8.0, 8.0, 9.0, 10.0, 11.0, 11.0, 11.0, 12.0, 15.0, 15.0, 15.0, 15.0, 16.0, 17.0, 18.0, 18.0, 20.0, 20.0, 22.0, 23.0, 24.0, 25.0, 25.0, 28.0, 30.0, 30.0, 31.0, 35.0, 36.0, 40.0, 48.0, 50.0, 56.0]	0.885714	3	21.8571	12.5565	56	35	11	4
78	56	M	H	y	chemo	0			7	lung			1
										liver	[6.0, 17.0, 17.0, 18.0, 18.0, 19.0, 19.0]	0.714286	3	16.2857	4.26662	19	7	2	1
79	78	M	H	y	chemo	0	y		11	lung			1
										liver	[9.0, 9.0, 15.0, 16.0, 16.0, 17.0, 20.0, 21.0, 21.0]	1	3	16	4.2947	21	9	3	0
80	58	F	H	n	Whipple	0	y		6	lung			1
										liver	[5.0, 6.0, 6.0, 6.0, 6.0, 6.0, 9.0, 9.0, 10.0, 10.0, 11.0, 13.0, 18.0, 20.0]	0.857143	3	9.64286	4.46586	20	14	5	3
81	51	M	H	y	chemo	0	y		28	lung	[5.0, 5.0, 5.0, 5.0]	1	1	5	0	5	4	1	0
										liver	[9.0, 10.0, 11.0, 15.0, 16.0, 19.0, 21.0, 22.0]	1	3	15.375	4.71533	22	8	3	0
82	64	F	H	y	chemo	0	y		8	lung			1
										liver	[15.0, 15.0, 16.0, 20.0, 23.0]	1	3	17.8	3.18748	23	5	2	0
83	76	F	H	y	chemo	0	y		1	lung			1
										liver	[13.0, 13.0, 13.0, 14.0, 15.0, 15.0, 15.0, 18.0, 18.0, 19.0, 19.0, 20.0]	1	3	16	2.51661	20	12	2	0
84	68	M	B	n	chemo	0	y	26	30	lung			1
										liver	[10.0, 10.0, 11.0, 12.0, 12.0, 13.0, 13.0, 26.0, 29.0, 36.0]	0.8	3	17.2	8.95321	36	10	3	1
85	74	F	H	n	Whipple	0	y	8	14	lung			1
										liver	[20.0, 21.0, 22.0, 23.0, 23.0, 24.0, 26.0, 26.0, 31.0, 35.0]	0.6	3	25.1	4.43734	35	10	4	2
86	74	M	H	y	chemo	0	y		21	lung	[6.0, 6.0, 7.0, 7.0, 7.0, 7.0, 7.0, 7.0, 7.0, 8.0, 8.0, 8.0, 8.0, 8.0, 8.0, 9.0, 9.0, 9.0, 9.0, 9.0, 10.0, 10.0, 10.0, 10.0, 10.0, 10.0, 11.0, 11.0, 11.0, 11.0, 11.0, 11.0, 11.0, 12.0, 12.0, 12.0, 12.0, 12.0, 13.0, 13.0, 15.0, 15.0, 15.0, 17.0, 18.0, 18.0, 19.0, 189.0]	0.916667	1	14.2292	25.6923	189	48	11	3
										liver
87	63	M	H	n	Whipple	0	y	14	15	lung			1
										liver	[11.0, 15.0, 16.0, 16.0, 20.0, 21.0, 26.0, 29.0, 31.0, 66.0]	0.4	3	25.1	14.9429	66	10	6	3
88	83	M	H	n	chemo	0	y	5	8	lung			1
										liver	[7.0, 7.0, 7.0, 8.0, 8.0, 8.0, 8.0, 8.0, 8.0, 9.0, 9.0, 9.0, 10.0, 10.0, 10.0, 10.0, 10.0, 11.0, 11.0, 11.0, 11.0, 12.0, 12.0, 12.0, 12.0, 12.0, 13.0, 13.0, 13.0, 13.0, 13.0, 14.0, 14.0, 15.0, 15.0, 15.0, 15.0, 15.0, 15.0, 17.0, 17.0, 18.0, 19.0, 19.0, 19.0, 19.0, 20.0, 20.0, 22.0, 23.0, 29.0]	0.921569	3	13.2353	4.70956	29	51	5	1
89	54	M	H	n	Whipple	0	y	33	40	lung	[5.0, 5.0, 5.0, 6.0, 6.0, 6.0, 12.0, 12.0]	1	1	7.125	2.8477	12	8	2	0
										liver	[8.0, 8.0, 9.0, 10.0, 11.0, 12.0, 12.0, 14.0, 16.0, 17.0, 17.0, 30.0, 39.0, 49.0]	0.571429	3	18	12.0535	49	14	5	3
90	83	M	H	n	XRT	0	y	8	10	lung			1
										liver	[4.0, 12.0, 12.0, 13.0, 15.0, 24.0]	0.333333	3	13.3333	5.8784	24	6	3	2
91	58	M	H	n	chemo	0	y	8	10	lung			1
										liver	[5.0, 8.0, 9.0, 9.0, 10.0, 10.0, 10.0, 10.0, 11.0, 11.0, 11.0, 12.0, 12.0, 12.0, 12.0, 13.0, 13.0, 13.0, 13.0, 14.0, 14.0, 14.0, 14.0, 14.0, 14.0, 15.0, 15.0, 16.0, 16.0, 16.0, 16.0, 16.0, 16.0, 17.0, 17.0, 17.0, 17.0, 18.0, 18.0, 18.0, 19.0, 19.0, 19.0, 19.0, 20.0, 20.0, 20.0, 21.0, 21.0, 21.0, 21.0, 22.0, 22.0, 22.0, 23.0, 24.0, 25.0, 25.0, 25.0, 27.0]	1	3	16.1833	4.84937	27	60	7	1
92	68	M	H	y	support	0	y		2	lung			1
										lung	[5.0, 5.0, 5.0, 5.0, 5.0, 5.0, 7.0, 7.0, 7.0, 7.0, 7.0, 7.0, 8.0, 8.0, 8.0, 9.0, 10.0, 10.0, 10.0, 12.0, 12.0, 12.0, 15.0, 15.0, 17.0, 17.0, 18.0, 20.0]	0.928571	1	9.75	4.3885	20	28	7	1
93	77	M	T	y	chemo	1			19	lung			1
										liver	[11.0, 20.0]	-1	3	15.5	4.5	20	2	2	2
94	64	M	H	y	chemo	0	y		7	lung			1
										liver	[5.0, 5.0, 7.0, 7.0, 8.0, 8.0, 9.0, 9.0, 9.0, 10.0, 10.0, 10.0, 10.0, 10.0, 11.0, 12.0, 12.0, 12.0, 12.0, 12.0, 12.0, 12.0, 13.0, 13.0, 13.0, 13.0, 14.0, 14.0, 14.0, 14.0, 14.0, 14.0, 15.0, 15.0, 15.0, 16.0, 16.0, 16.0, 16.0, 16.0, 16.0, 16.0, 16.0, 17.0, 17.0, 17.0, 17.0, 17.0, 17.0, 18.0, 18.0, 18.0, 19.0, 19.0, 19.0, 19.0, 19.0, 20.0, 20.0, 20.0, 20.0, 21.0, 21.0, 21.0, 21.0, 22.0, 22.0, 22.0,…	1	3	16.9639	6.29677	33	83	9	1
95	73	F	H	y	support	0	n		1	lung			1
										liver	[5.0, 5.0, 5.0, 6.0, 6.0, 6.0, 7.0, 7.0, 7.0, 7.0, 7.0, 7.0, 8.0, 8.0, 8.0, 8.0, 9.0, 9.0, 9.0, 10.0, 11.0, 11.0, 12.0, 12.0, 13.0, 13.0, 13.0, 14.0, 14.0, 14.0, 14.0, 15.0, 15.0, 16.0, 20.0, 23.0]	1	3	10.3889	4.23791	23	36	3	0
96	78	M	H	n	Whipple	0	n	17	26	lung			1
										liver	[9.0, 10.0, 12.0, 13.0, 29.0]	0.2	3	14.6	7.33757	29	5	2	1
97	60	M	H	y	chemo	0	y		3	lung	[11.0, 13.0, 16.0, 17.0, 18.0, 19.0, 22.0, 22.0, 23.0, 23.0, 23.0, 27.0, 30.0, 35.0, 38.0, 53.0]	0.125	1	24.375	10.234	53	16	10	7
										liver			3				0
98	52	M	H	y	chemo	0	y		10	lung	[5.0, 5.0, 5.0, 7.0, 8.0]	1	1	6	1.26491	8	5	2	0
										liver	[8.0, 15.0, 15.0, 21.0, 23.0, 29.0]	0.333333	3	18.5	6.72681	29	6	4	2
99	61	M	H	y	chemo	0	y		35	lung			1
										liver	[4.0, 4.0, 4.0, 4.0, 5.0, 5.0, 6.0, 6.0, 6.0, 6.0, 6.0, 6.0, 6.0, 6.0, 7.0, 7.0, 7.0, 7.0, 7.0, 7.0, 7.0, 7.0, 7.0, 8.0, 8.0, 8.0, 8.0, 8.0, 8.0, 8.0, 9.0, 9.0, 9.0, 9.0, 9.0, 9.0, 9.0, 9.0, 9.0, 9.0, 9.0, 9.0, 9.0, 9.0, 9.0, 9.0, 9.0, 10.0, 10.0, 10.0, 10.0, 10.0, 10.0, 10.0, 10.0, 10.0, 10.0, 10.0, 10.0, 10.0, 11.0, 11.0, 11.0, 11.0, 11.0, 11.0, 11.0, 11.0, 11.0, 11.0, 11.0, 11.0, 11.0, 11.0, 1…	1	3	11.458	4.28072	24	131	6	0
100	67	M	H	n	Whipple	0	y	15	16	lung			1
										liver	[5.0, 8.0, 10.0, 10.0, 11.0, 13.0, 13.0, 14.0, 14.0, 15.0, 17.0, 20.0, 20.0, 20.0, 23.0, 24.0, 27.0, 36.0]	0.888889	3	16.6667	7.39369	36	18	7	3
101	67	M	H	y	chemo	0	y		19	lung			1
										liver	[12.0, 13.0]	1	3	10.6	3.92938	17	2	3	1
102	65	M	H	y	chemo	0	y		3	lung			1
										liver	[7.0, 7.0, 7.0, 7.0, 7.0, 7.0, 7.0, 7.0, 7.0, 7.0, 7.0, 7.0, 7.0, 7.0, 7.0, 7.0, 7.0, 7.0, 7.0, 7.0, 7.0, 7.0, 7.0, 7.0, 7.0, 7.0, 7.0, 7.0, 7.0, 7.0, 7.0, 7.0, 7.0, 7.0, 7.0, 7.0, 7.0, 7.0, 7.0, 7.0, 7.0, 7.0, 7.0, 7.0, 7.0, 7.0, 7.0, 7.0, 7.0, 7.0, 7.0, 7.0, 7.0, 7.0, 7.0, 7.0, 8.0, 8.0, 8.0, 8.0, 8.0, 8.0, 8.0, 9.0, 10.0, 10.0, 10.0, 11.0, 12.0, 12.0, 12.0, 16.0]	0.972222	3	7.63889	1.58382	16	72	3	1
103	56	M	T	y	chemo	0	y		4	lung			1
										liver	[11.0, 11.0, 13.0, 14.0, 14.0, 14.0, 16.0, 17.0, 17.0, 17.0, 17.0, 18.0, 18.0, 18.0, 18.0, 18.0, 18.0, 19.0, 19.0, 19.0, 19.0, 19.0, 20.0, 20.0, 21.0, 21.0, 22.0, 22.0, 23.0, 23.0, 23.0, 23.0, 24.0, 24.0, 24.0, 25.0, 25.0, 25.0, 26.0, 26.0, 27.0, 27.0, 27.0, 28.0, 28.0, 29.0, 29.0, 29.0, 30.0, 31.0, 31.0, 32.0, 32.0, 32.0, 32.0, 33.0, 33.0, 33.0, 33.0, 35.0, 35.0, 35.0, 36.0, 37.0, 37.0, 38.0, 38…	0.973684	3	27.0263	9.68582	54	76	11	0
104	47	F	H	y	chemo	0	y		7	lung			1
										liver	[10.0, 11.0, 12.0, 12.0, 13.0, 13.0, 13.0, 14.0, 16.0, 17.0, 17.0, 17.0, 19.0, 19.0, 19.0, 20.0, 20.0, 20.0, 21.0, 21.0, 25.0]	0.904762	3	16.619	3.93369	25	21	4	1
105	65	M	H	y	chemo	0	stroke		1	lung			1
										liver	[8.0, 9.0, 11.0, 11.0, 11.0, 18.0, 20.0, 20.0, 22.0]	0.777778	3	14.4444	5.14482	22	9	2	0
106	73	F	H	y	chemo	0	y		17	lung			1
										liver	[6.0, 6.0, 6.0, 7.0, 7.0, 7.0, 8.0, 8.0, 8.0, 9.0, 9.0, 10.0, 10.0, 11.0, 12.0, 12.0, 12.0, 12.0, 12.0, 14.0, 14.0, 14.0, 17.0, 17.0, 18.0, 19.0, 19.0, 19.0, 20.0, 20.0, 21.0, 23.0, 23.0, 24.0, 28.0, 35.0, 41.0]	0.837838	3	15.0811	8.00803	41	37	7	3
107	68	F	H	n	support	0	y	2	9	lung			1
										liver	[9.0, 13.0, 13.0, 16.0, 16.0, 16.0, 17.0, 18.0, 18.0, 18.0, 18.0, 19.0, 21.0, 24.0, 25.0, 25.0, 28.0, 29.0, 32.0, 33.0, 34.0, 34.0, 36.0, 36.0]	0.916667	3	22.8333	7.98262	36	24	8	2
108	77	F	H	y	support	0	y		9	lung	[4.0, 4.0, 4.0, 4.0, 4.0, 4.0, 5.0, 5.0, 5.0, 5.0, 5.0, 5.0, 5.0, 5.0, 5.0, 5.0, 5.0, 5.0, 5.0, 5.0, 5.0, 6.0, 6.0, 6.0, 6.0, 6.0, 7.0, 7.0, 7.0, 7.0, 7.0, 7.0, 7.0, 7.0, 8.0, 8.0, 9.0, 9.0, 10.0]	0.948718	1	5.87179	1.5052	10	39	3	0
										liver			3
109	57	M	T	y	support	0	y		2	lung			1
										liver	[7.0, 7.0, 7.0, 9.0, 12.0, 12.0, 12.0, 12.0, 13.0, 14.0, 15.0, 15.0, 16.0, 17.0, 17.0, 17.0, 17.0, 19.0, 21.0, 26.0]	0.8	3	14.25	4.73154	26	20	5	1
110	46	M	H	y	chemo	0	y		10	lung			1
										liver	[5.0, 6.0, 7.0, 8.0, 8.0, 9.0, 9.0, 9.0, 10.0, 10.0, 10.0, 10.0, 10.0, 10.0, 10.0, 10.0, 10.0, 11.0, 11.0, 11.0, 11.0, 11.0, 12.0, 13.0, 13.0, 13.0, 13.0, 13.0, 14.0, 14.0, 15.0, 15.0, 15.0, 15.0, 15.0, 15.0, 15.0, 16.0, 16.0, 16.0, 16.0, 16.0, 16.0, 16.0, 16.0, 16.0, 16.0, 16.0, 17.0, 17.0, 17.0, 17.0, 17.0, 17.0, 17.0, 18.0, 18.0, 18.0, 18.0, 19.0, 20.0, 20.0, 20.0, 21.0, 21.0, 21.0, 22.0, 23.0…	0.972973	3	15.3378	5.34304	30	74	7	1
111	72	M	H	y	support	0	y		1	lung			1
										liver	[5.0, 5.0, 6.0, 6.0, 8.0, 9.0, 12.0, 13.0, 13.0]	1	3	8.55556	3.16618	13	9	2	0
112	73	M	H	y	support	0	y		4	lung			1
										liver	[10.0, 12.0, 17.0, 18.0, 20.0, 24.0, 26.0, 41.0, 65.0]	0.555556	3	25.8889	16.2716	65	9	5	2
113	48	F	H	n	Whipple	0	y	4	5	lung			1
										liver	[17.0, 18.0]	1	3	17.5	0.5	18	2	1	0
114	53	F	H	y	chemo	0	y		17	lung	[4.0, 4.0, 4.0, 4.0, 5.0, 5.0, 6.0, 6.0, 6.0, 6.0, 6.0, 6.0, 6.0, 6.0, 6.0, 6.0, 6.0, 6.0, 6.0, 7.0, 7.0, 7.0, 7.0, 8.0, 8.0, 8.0, 8.0, 8.0, 8.0, 8.0, 9.0, 9.0, 10.0, 11.0, 11.0, 11.0]	1	1	6.91667	1.89113	11	36	4	0
										liver	[14.0, 15.0, 16.0, 20.0, 30.0, 33.0, 39.0]	0.428571	3	23.8571	9.28022	39	7	4	2
115	76	F	H	n	Whipple	0	y	37	48	lung	[5.0, 5.0, 5.0, 5.0, 5.0, 5.0, 5.0, 5.0, 5.0, 5.0, 5.0, 5.0, 5.0, 5.0, 6.0, 6.0, 6.0, 6.0, 6.0, 8.0, 8.0, 8.0, 8.0, 10.0, 10.0, 10.0, 11.0, 12.0, 12.0, 13.0, 13.0, 13.0, 14.0, 17.0, 19.0, 24.0, 24.0]	0.837838	1	9.02703	5.15954	24	37	7	2
										liver	[11.0, 12.0]	1	3	11.5	0.5	12	2	1	0
116	72	F	H	y	chemo	0	y		3	lung			1
										liver	[10.0, 11.0, 11.0, 13.0, 14.0, 14.0, 14.0, 15.0, 16.0, 16.0, 16.0, 16.0, 17.0, 17.0, 19.0, 21.0, 23.0, 23.0, 24.0, 24.0, 25.0, 26.0, 27.0, 27.0, 28.0, 36.0]	0.923077	3	19.3462	6.34242	36	26	5	1
117	81	M	H	y	XRT	0	y		3	lung			1
										liver	[21.0, 23.0]	1	3	22	1	23	2	1	0
118	50	M	H	y	chemo	0	y		6	lung			1
										liver	[6.0, 6.0, 7.0, 7.0, 8.0, 8.0, 8.0, 8.0, 8.0, 8.0, 8.0, 9.0, 9.0, 9.0, 9.0, 10.0, 10.0, 11.0, 12.0, 12.0, 12.0, 12.0, 12.0, 13.0, 13.0, 14.0, 14.0, 14.0, 14.0, 14.0, 15.0, 15.0, 16.0, 16.0, 19.0, 23.0, 24.0, 25.0, 26.0]	0.948718	3	12.4103	5.12269	26	39	4	0
119	62	M	H	y	chemo	1			2	lung			1
										liver	[11.0, 13.0, 13.0]	1	3	12.3333	0.942809	13	3	1	0
120	76	F	B	n	chemo	0	y	7	10	lung			1
										liver	[5.0, 5.0, 5.0, 5.0, 8.0, 10.0, 11.0, 11.0, 12.0, 14.0, 15.0]	1	3	9.18182	3.61356	15	11	3	0
121	72	F	B	y	chemo	0	y		3	lung			1
										liver	[6.0, 8.0, 8.0, 8.0, 9.0, 9.0, 9.0, 9.0, 9.0, 10.0, 10.0, 10.0, 10.0, 10.0, 10.0, 10.0, 11.0, 11.0, 11.0, 12.0, 12.0, 12.0, 12.0, 12.0, 12.0, 12.0, 12.0, 13.0, 13.0, 13.0, 14.0, 14.0, 14.0, 15.0, 15.0, 16.0, 16.0, 18.0, 18.0, 19.0, 20.0, 20.0, 20.0, 20.0, 21.0, 22.0, 22.0]	1	3	13.1277	4.18517	22	47	6	1
122	58	F	B	y	chemo	0	y		8	lung			1
										liver	[25.0, 26.0, 45.0]	0.333333	3	32	9.20145	45	3	2	1
123	62	F	H	n	Whipple	0	y	2	10	lung			1
										liver	[18.0, 28.0, 28.0]	0.333333	3	24.6667	4.71405	28	3	2	1
124	52	F	H	n	Whipple	0	y	17	27	lung	[5.0, 6.0, 8.0, 8.0, 8.0, 10.0, 11.0]	1	1	8	1.92725	11	7	3	0
										liver			3				0
125	80	F	B	y	support	0	y		1	lung			1
										liver	[8.0, 8.0, 9.0, 24.0, 26.0]	1	3	15	8.19756	26	5	2	0
126	73	M	B	y	chemo	0	y		5	lung	[5.0, 5.0, 5.0, 5.0, 5.0]	1	1	5	0	5	5	1	0
										liver	[12.0, 12.0, 12.0, 13.0, 14.0, 14.0, 14.0, 15.0, 15.0, 15.0, 16.0, 16.0, 17.0, 18.0, 18.0, 18.0, 19.0, 20.0, 21.0, 23.0, 23.0, 24.0, 24.0, 31.0, 34.0, 39.0, 41.0]	1	3	19.9259	7.81227	41	27	6	2
127	72	M	T	y	chemo	0	n		6	lung			1
										liver	[5.0, 5.0, 5.0, 7.0, 7.0]	1	3	5.8	0.979796	7	5	1	0
128	78	M	H	n	Whipple	0	y	17	29	lung	[7.0, 7.0]	1	1	7	0	7	2	1	0
										liver	[61.0, 62.0, 62.0]	1	3	61.6667	0.471405	62	3	1	0
129	51	M	B	y	chemo	0	y		1	lung			1
										liver	[8.0, 8.0, 8.0, 8.0, 8.0, 8.0, 8.0, 8.0, 8.0, 8.0, 8.0, 8.0, 8.0, 8.0, 8.0, 8.0, 8.0, 8.0, 8.0, 8.0, 8.0, 8.0, 8.0, 8.0, 8.0, 8.0, 8.0, 8.0, 8.0, 8.0, 8.0, 8.0, 8.0, 8.0, 8.0, 8.0, 8.0, 8.0, 8.0, 8.0, 8.0, 8.0, 8.0, 8.0, 8.0, 8.0, 8.0, 8.0, 8.0, 8.0, 8.0, 15.0, 15.0, 15.0, 15.0, 15.0, 15.0, 15.0, 15.0, 15.0, 15.0, 15.0, 15.0, 15.0, 15.0, 15.0, 15.0, 15.0, 15.0, 15.0, 15.0, 15.0, 15.0, 15.0, 15.0,…	1	3	11.4653	3.49983	15	101	2	0
130	69	M	B	y	chemo	0	y		1	lung			1
										liver	[1.0, 4.0, 9.0, 9.0, 11.0, 13.0, 14.0, 14.0, 15.0, 15.0, 16.0, 16.0, 16.0, 16.0, 16.0, 17.0, 17.0, 17.0, 17.0, 18.0, 18.0, 18.0, 18.0, 18.0, 18.0, 19.0, 19.0, 19.0, 19.0, 19.0, 19.0, 20.0, 20.0, 20.0, 20.0, 20.0, 20.0, 20.0, 20.0, 21.0, 21.0, 21.0, 21.0, 22.0, 22.0, 22.0, 22.0, 23.0, 23.0, 24.0, 24.0, 24.0, 24.0, 25.0, 26.0, 27.0, 27.0, 28.0, 28.0, 28.0, 29.0, 29.0, 29.0, 29.0, 30.0, 31.0, 31.0, …	0.95122	3	23.2927	9.052	54	82	14	6
131	59	M	T	y	chemo	0	y		6	lung			1
										liver	[5.0, 5.0, 5.0, 5.0, 5.0, 5.0, 5.0, 5.0, 5.0, 5.0, 5.0, 5.0, 5.0, 5.0, 5.0, 5.0, 6.0, 7.0, 7.0, 7.0, 8.0, 8.0, 8.0, 8.0, 8.0, 9.0, 10.0, 10.0, 10.0, 10.0, 10.0, 11.0, 12.0, 12.0, 12.0, 12.0, 13.0, 13.0, 13.0, 13.0, 13.0, 14.0, 14.0, 14.0, 14.0, 15.0, 15.0, 15.0, 15.0, 15.0, 15.0, 16.0, 16.0, 17.0, 17.0, 17.0, 18.0, 18.0, 19.0, 19.0, 19.0, 20.0, 20.0, 21.0, 25.0, 26.0, 28.0, 28.0, 31.0, 35.0]	0.914286	3	12.6571	6.91971	35	70	9	2
132	65	M	H	y	chemo	1	y		1	lung			1
										liver	[9.0, 14.0, 17.0, 18.0, 19.0, 20.0, 20.0, 20.0, 20.0, 20.0, 21.0, 21.0, 23.0, 23.0, 23.0, 25.0, 26.0, 26.0, 27.0, 27.0, 30.0, 30.0, 30.0, 31.0, 31.0, 32.0, 32.0, 33.0, 35.0, 36.0, 41.0, 44.0]	0.9375	3	25.75	7.5705	44	32	8	3
133	57	M	H	n	Whipple	0	y	5	8	lung
										liver		1	3	17.49	5.8	31	67		0
